# Supplementary material for: Mitochondrial unfolded protein response gene CLPP changes mitochondrial dynamics and affects mitochondrial function
Source: PeerJ. 2019 Jul 2;7:e7209. doi: 10.7717/peerj.7209 (PMC6611452; doi:10.7717/peerj.7209)
Supplement: Dataset 1 [file peerj-07-7209-s001.xls]

## Sheet: Results
Block Type	96well
Chemistry	SYBR_GREEN
Experiment File Name	I:\wuguijun clpp 20181211.eds
Experiment Run End Time	Not Started
Instrument Type	steponeplus
Passive Reference	ROX
Well	Sample Name	Target Name	Cт
A1	normal 24h	clpp	25.9836
A2	normal 24h	clpp	25.9042
A3	normal 24h	clpp	25.9761
A4	glucose 5.6 24h	clpp	25.729
A5	glucose 5.6 24h	clpp	25.8149
A6	glucose 5.6 24h	clpp	25.8147
A7	glucose 16.7 24h	clpp	25.3844
A8	glucose 16.7 24h	clpp	25.3897
A9	glucose 16.7 24h	clpp	25.5076
A10	glucose 33.3 24h	clpp	24.5274
A11	glucose 33.3 24h	clpp	24.6519
A12	glucose 33.3 24h	clpp	24.8555
B1	pa 0.2 24h	clpp	26.1158
B2	pa 0.2 24h	clpp	25.817
B3	pa 0.2 24h	clpp	26.1434
B4	pa 0.5 24h	clpp	25.1519
B5	pa 0.5 24h	clpp	25.1137
B6	pa 0.5 24h	clpp	25.2264
B7	pa 1.0 24h	clpp	24.3028
B8	pa 1.0 24h	clpp	24.3936
B9	pa 1.0 24h	clpp	24.2893
B10	normal 36h	clpp	26.3085
B11	normal 36h	clpp	26.2547
B12	normal 36h	clpp	26.149
C1	glucose 5.6 36h	clpp	25.7284
C2	glucose 5.6 36h	clpp	25.6009
C3	glucose 5.6 36h	clpp	25.6843
C4	glucose 16.7 36h	clpp	24.4278
C5	glucose 16.7 36h	clpp	24.5382
C6	glucose 16.7 36h	clpp	24.5287
C7	glucose 33.3 36h	clpp	24.3321
C8	glucose 33.3 36h	clpp	24.0062
C9	glucose 33.3 36h	clpp	24.2859
C10	pa 0.2 36h	clpp	25.8545
C11	pa 0.2 36h	clpp	25.9604
C12	pa 0.2 36h	clpp	25.9784
D1	pa 0.5 36h	clpp	24.3088
D2	pa 0.5 36h	clpp	24.3042
D3	pa 0.5 36h	clpp	24.4178
D4	pa 1.0 36h	clpp	25.0057
D5	pa 1.0 36h	clpp	24.7991
D6	pa 1.0 36h	clpp	24.7307
D7	normal 48h	clpp	25.6513
D8	normal 48h	clpp	25.657
D9	normal 48h	clpp	25.7628
D10	glucose 5.6 48h	clpp	25.5984
D11	glucose 5.6 48h	clpp	25.5771
D12	glucose 5.6 48h	clpp	25.3957
E1	glucose 16.7 48h	clpp	25.2453
E2	glucose 16.7 48h	clpp	24.9885
E3	glucose 16.7 48h	clpp	25.2182
E4	glucose 33.3 48h	clpp	24.5012
E5	glucose 33.3 48h	clpp	24.4731
E6	glucose 33.3 48h	clpp	24.4771
E7	pa 0.2 48h	clpp	25.7433
E8	pa 0.2 48h	clpp	25.6549
E9	pa 0.2 48h	clpp	25.7971
E10	pa 0.5 48h	clpp	24.9181
E11	pa 0.5 48h	clpp	24.9892
E12	pa 0.5 48h	clpp	24.9325
F1	pa 1.0 48h	clpp	24.6918
F2	pa 1.0 48h	clpp	24.5737
F3	pa 1.0 48h	clpp	24.4347
Analysis Type	Singleplex
Endogenous Control	clpp
RQ Min/Max Confidence Level	95.0
Reference Sample	66
