# Supplementary material for: Mitochondrial unfolded protein response gene CLPP changes mitochondrial dynamics and affects mitochondrial function
Source: PeerJ. 2019 Jul 2;7:e7209. doi: 10.7717/peerj.7209 (PMC6611452; doi:10.7717/peerj.7209)
Supplement: Dataset 2 [file peerj-07-7209-s002.xls]

## Sheet: 数据分析
	Gene name			average value			△CT=CTTarget gene-Ctβ-actin		△△CT=△CTExperience group-△CTcontrol group		Amplification factor=2-△△CT
Specimen number	ACTIN	clpp		ACTIN	clpp		clpp		clpp		clpp
normal	15.6179	25.0252
normal	15.5809	24.9735		15.5627	25.1386		9.5758		0		1
normal	15.4894	25.417
HG	15.3748	23.1645
HG	15.5077	23.1274		15.3687	23.2901		7.92132		-1.65449		3.14811
HG	15.2238	23.5783
HF	15.2237	23.2233
HF	15.8039	22.6825		15.4193	22.8605		7.44124		-2.13457		4.39105
HF	15.2302	22.6757
mannitol	15.5669	23.7146
mannitol	15.7703	23.8062		15.6317	23.7668		8.13516		-1.44064		2.71442
mannitol	15.5578	23.7797
Specimen number	CLPP
normal	1
HG	3.14811
HG	4.39105
mannitol	2.71442
