# Supplementary material for: Mitochondrial unfolded protein response gene CLPP changes mitochondrial dynamics and affects mitochondrial function
Source: PeerJ. 2019 Jul 2;7:e7209. doi: 10.7717/peerj.7209 (PMC6611452; doi:10.7717/peerj.7209)
Supplement: Dataset 3 [file peerj-07-7209-s003.xls]

## Sheet: 数据分析
	Gene name									average value									△CT=CTTarget gene-Ctβ-actin								△△CT=△CTExperience group-△CTcontrol group								Amplification factor=2-△△CT
Specimen number	ACTIN	hif-1a	clpp	drp1	mfn1	mfn2	opa1	fis1		ACTIN	hif-1a	clpp	drp1	mfn1	mfn2	opa1	fis1		hif-1a	clpp	drp1	mfn1	mfn2	opa1	fis1		hif-1a	clpp	drp1	mfn1	mfn2	opa1	fis1		hif-1a	clpp	drp1	mfn1	mfn2	opa1	fis1
control group	15.4791	27.872	26.5543	28.4759	22.7382	22.6806	24.1261	26.8247
control group	15.4411	27.695	26.4943	28.7566	22.6974	22.678	24.2106	26.6659		15.4627	27.7559	26.5389	28.6782	22.7411	22.6987	24.1845	26.7362		12.2932	11.0762	13.2155	7.27844	7.23604	8.72181	11.2736		0	0	0	0	0	0	0		1	1	1	1	1	1	1
control group	15.4678	27.7006	26.568	28.802	22.7877	22.7376	24.2167	26.7181
High glucose group	15.1199	25.2854	24.6718	26.69	23.4756	23.1568	24.5149	25.4528
High glucose group	15.1244	25.4338	24.5627	26.6596	23.5094	23.0589	24.598	25.3015		15.1205	25.3411	24.6058	26.6457	23.4855	23.1295	24.624	25.3954		10.2206	9.4853	11.5252	8.365	8.00905	9.50354	10.2749		-2.07258	-1.59091	-1.69028	1.08656	0.773006	0.781731	-0.998689		4.20638	3.01238	3.2272	0.470883	0.585197	0.581668	1.99818
High glucose group	15.1171	25.3041	24.5829	26.5876	23.4715	23.1729	24.7591	25.4318
High fat group	14.9355	25.7501	23.99	26.2647	23.7224	23.0258	23.9257	24.86
High fat group	14.9326	25.6715	23.9778	26.0928	23.7561	23.0379	23.8042	24.8412		14.952	25.738	23.9825	26.1469	23.7107	23.054	23.8684	24.873		10.7859	9.03051	11.1949	8.75863	8.10194	8.91632	9.92098		-1.50726	-2.0457	-2.02061	1.48019	0.865897	0.19451	-1.35258		2.8427	4.12873	4.05754	0.358442	0.548705	0.873869	2.55368
High fat group	14.988	25.7922	23.9798	26.0833	23.6535	23.0982	23.8751	24.9177
Specimen number	hif-1a	clpp	drp1	mfn1	mfn2	opa1	fis1
control group	1	1	1	1	1	1	1
High glucose group	4.20638	3.01238	3.2272	0.470883	0.585197	0.581668	1.99818
High fat group	2.8427	4.12873	4.05754	0.358442	0.548705	0.873869	2.55368
