# Supplementary material for: Mitochondrial unfolded protein response gene CLPP changes mitochondrial dynamics and affects mitochondrial function
Source: PeerJ. 2019 Jul 2;7:e7209. doi: 10.7717/peerj.7209 (PMC6611452; doi:10.7717/peerj.7209)
Supplement: Dataset 5 [file peerj-07-7209-s005.xls]

## Sheet: Results
Block Type	96well
Chemistry	SYBR_GREEN
Experiment File Name	I:\wuguijun actin clpp 20180825.eds
Experiment Run End Time	Not Started
Instrument Type	steponeplus
Passive Reference	ROX
Well	Sample Name	Target Name	Cт
A1	Low sugar group	actin	13.7501
A2	Low sugar group	actin	13.7887
A3	Low sugar group	actin	13.7772
A4	High glucose group	actin	14.6183
A5	High glucose group	actin	14.644
A6	High glucose group	actin	14.6766
A7	High glucose siNC	actin	14.085
A8	High glucose siNC	actin	14.0188
A9	High glucose siNC	actin	14.018
A10	High glucose SICLPP	actin	13.9654
A11	High glucose SICLPP	actin	13.9361
A12	High glucose SICLPP	actin	13.9046
B1	High fat group	actin	15.1823
B2	High fat group	actin	15.0881
B3	High fat group	actin	15.0693
B4	High fat siNC	actin	14.6259
B5	High fat siNC	actin	14.6961
B6	High fat siNC	actin	14.6911
B7	High fat SICLPP	actin	14.8304
B8	High fat SICLPP	actin	14.6254
B9	High fat SICLPP	actin	14.6926
B10	Low sugar group	clpp	23.1315
B11	Low sugar group	clpp	23.01
B12	Low sugar group	clpp	23.0504
C1	High glucose group	clpp	21.8173
C2	High glucose group	clpp	21.8598
C3	High glucose group	clpp	21.8392
C4	High glucose siNC	clpp	21.2517
C5	High glucose siNC	clpp	21.3018
C6	High glucose siNC	clpp	21.2993
C7	High glucose SICLPP	clpp	22.207
C8	High glucose SICLPP	clpp	22.1097
C9	High glucose SICLPP	clpp	22.1486
C10	High fat group	clpp	21.8397
C11	High fat group	clpp	21.8159
C12	High fat group	clpp	22.4903
D1	High fat siNC	clpp	21.7566
D2	High fat siNC	clpp	21.7163
D3	High fat siNC	clpp	21.6503
D4	High fat SICLPP	clpp	22.84
D5	High fat SICLPP	clpp	22.9411
D6	High fat SICLPP	clpp	22.8282
Analysis Type	Singleplex
Endogenous Control	actin
RQ Min/Max Confidence Level	95.0
Reference Sample	10
