# Supplementary material for: Mitochondrial unfolded protein response gene CLPP changes mitochondrial dynamics and affects mitochondrial function
Source: PeerJ. 2019 Jul 2;7:e7209. doi: 10.7717/peerj.7209 (PMC6611452; doi:10.7717/peerj.7209)
Supplement: Dataset 9 [file peerj-07-7209-s009.tif]

Archive with 2 entries (2 files):
- 20181009min6╡≥═÷╟≈╩╞.xls
- 20181009min6╡≥═÷╟≈╩╞.pdf
