# Supplementary material for: Mitochondrial unfolded protein response gene CLPP changes mitochondrial dynamics and affects mitochondrial function
Source: PeerJ. 2019 Jul 2;7:e7209. doi: 10.7717/peerj.7209 (PMC6611452; doi:10.7717/peerj.7209)
Supplement: Dataset 9 [file peerj-07-7209-s009.tif › 20181009min6╡≥═÷╟≈╩╞.xls]

## Sheet: Sheet0
		机械损伤	晚凋+死亡	早凋	正常	凋亡细胞
		UL	UR	LR	LL
LD-1.fcs	低糖-1	0.00995	0.03	1.63	98.3	1.66	低糖组
LD-2.fcs	低糖-2	0.029	0.029	1.33	98.6	1.359	低糖组
LD-3.fcs	低糖-3	0.00962	0	1.44	98.5	1.44	低糖组	1.48633	0.155757
HD-1.fcs	高糖-1	0.29	2.74	5.51	91.5	8.25	高糖组
HD-2.fcs	高糖-2	0.047	2.95	5.49	91.5	8.44	高糖组
HD-3.fcs	高糖-3	0.047	2.72	5.59	91.6	8.31	高糖组	8.33333	0.0971253			2.80333	5.53
H-siclpp-1.fcs	高-siclpp-1	0.78	8.33	9.69	81.2	18.02	高糖si-CLPP
H-siclpp-2.fcs	高-siclpp-2	0.78	8.45	9.96	80.8	18.41	高糖si-CLPP
H-siclpp-3.fcs	高-siclpp-3	0.48	8.41	10.4	80.7	18.81	高糖si-CLPP	18.4133	0.395011			8.39667	10.0167
HF-1.fcs	高脂-1	0.23	3.11	6.25	90.4	9.36	高脂组
HF-2.fcs	高脂-2	0.082	3.35	6.25	90.3	9.6	高脂组
HF-3.fcs	高脂-3	0.047	3.16	6.38	90.4	9.54	高脂组	9.5	0.1249			6.36667	6.29333
HF-20-1.fcs	高脂-siCLPP-1	0.63	8.87	11.9	78.6	20.77	高脂si-CLPP
HF-20-2.fcs	高脂-siCLPP-2	0.58	9.05	12.6	77.8	21.65	高脂si-CLPP
HF-20-3.fcs	高脂-siCLPP-3	0.75	8.76	12	78.5	20.76	高脂si-CLPP	21.06	0.510979			8.89333	12.1667
men.fcs		0.00802	0	0	100
