# Supplementary material for: Mitochondrial unfolded protein response gene CLPP changes mitochondrial dynamics and affects mitochondrial function
Source: PeerJ. 2019 Jul 2;7:e7209. doi: 10.7717/peerj.7209 (PMC6611452; doi:10.7717/peerj.7209)
Supplement: Dataset 12 [file peerj-07-7209-s012.xlsx]

## Sheet: 1
武汉赛维尔生物有限公司生化报告
姓名：吴贵军		数量：
检测指标：ATP含量，胰岛素		样本类型：细胞上清
标本处理：
Ⅰ血标本：3000-4000r，10min，取上清，放4℃冰箱，待测。
Ⅱ细胞：收集上清，放4℃冰箱，待测。
Ⅲ组织：称适量组织，用9倍生理盐水研磨，然后将研磨液3000-4000r，离心10min，取上清，
放4℃冰箱，待测。
仪器信息
台式离心机	TGL-16C
纯水仪	AJC-0501-P
微型旋涡混合器	WH-2
水浴锅	TL-420D
10μl枪	DS74948
1000μl枪	DS93879
100μl枪	DX15487
冰箱	BCD-186
酶标仪	RT-2100C
试剂盒信息
试剂盒名称	货号	厂家
Mouse INS(Insulin) ELISA Kit	E-EL-M2614c	伊莱瑞特
ATP含量酶试剂盒	A095	南京建成

## Sheet: Protein concentration
							Standard OD Value	Standard concentration（mg/ml)
							0	0
							0.74	0.3
							0.908	0.4
							1.123	0.5
Sample number	OD value	Protein concentration（mg/ml)
Low sugar group	0.378	0.785849
High glucose group	0.415	0.868007
High glucose siNC	0.373	0.774747
High sugar Si CLPP	0.403	0.841362
High fat group	0.461	0.970151
High fat siNC	0.454	0.954607
High-fat Si CLPP	0.472	0.994576
							Note: Sample dilution 5 times

## Sheet: INS result 1
Sample number	OD value	Sample concentration（ng/ml）
Low sugar group	0.362	2.02466
High glucose group	0.185	1.01812
High fat group	0.126	0.698727
					Standard OD Value	Standard concentration（ng/ml）
					2.499	20
					1.519	10
					0.751	5
					0.447	2.5
					0.238	1.25
					0.126	0.63
					0.054	0.31
					0	0

## Sheet: INS result 2
Sample number	OD value	Sample concentration（ng/ml）
Low sugar group	0.366	2.04824
High glucose group	0.182	1.00169
High glucose siNC	0.193	1.06205			Standard OD Value	Standard concentration（ng/ml）
High sugar Si CLPP	0.105	0.586987			2.499	20
High fat group	0.128	0.709422			1.519	10
High fat siNC	0.126	0.698727			0.751	5
High-fat Si CLPP	0.078	0.444822			0.447	2.5
					0.238	1.25
					0.126	0.63
					0.054	0.31
					0	0

## Sheet: INS result 3
Specimen number	OD value	Sample concentration（ng/ml）
Low sugar group	0.365	2.04235
High glucose group	0.187	1.02909
High glucose siNC	0.179	0.985275			Standard OD Value	Standard concentration（ng/ml）
High sugar Si CLPP	0.093	0.523594			2.499	20
High fat group	0.134	0.741563			1.519	10
High fat siNC	0.128	0.709422			0.751	5
High-fat Si CLPP	0.062	0.361372			0.447	2.5
					0.238	1.25
					0.126	0.63
					0.054	0.31
					0	0
